# Supplementary material for: How to sanction international wrongdoing? The design of EU restrictive measures
Source: Rev Int Organ. 2022 Feb 24;18(1):61–85. doi: 10.1007/s11558-022-09458-0 (PMC9800347; doi:10.1007/s11558-022-09458-0)
Supplement: Supplementary file 1 — (R 7 kb) [file 11558_2022_9458_MOESM1_ESM.r]

rm(list=ls())

setwd("Z:/Documents/Publikationen/Project Sanctions Paper/RIO/RIO Final Files")

install.packages(c("car", "psych", "dplyr", "QCA", "SetMethods", "vctrs", "rlang"), dependencies = TRUE)
install.packages("read_excel")
library(psych); 
library(base); 
library(dplyr); 
library(QCA); 
library(SetMethods);
library(car); 
library(vctrs); 
library(readxl)

##################################################################
### Data based on units as episodes 

Data_RIO <- read_excel("Raw Data_RIO_Final File.xlsx", 
                                                col_types = c("text", "text", "numeric", 
                                                              "numeric", "numeric", "numeric", 
                                                              "numeric", "numeric", "numeric", 
                                                              "numeric", "numeric", "numeric", 
                                                              "numeric", "numeric", "numeric", 
                                                              "numeric", "numeric", "numeric", 
                                                              "numeric", "numeric"))

View(Data_RIO)

EPI <- Data_RIO


### calibrate outcome = economic sanctions 

EPI$ECON <- EPI$FinancialRestrictions + EPI$SectorCommodities
EPI$ECON

EPI$ECONCR <- calibrate(EPI$ECON, type = "crisp", thresholds = 1, include = TRUE)
EPI$ECONCR

skewECONCR <- as.numeric(EPI$ECONCR > 0.5)
prop.table((table(skewECONCR)))


### calibrate conditions 

EPI$threat <- EPI$Military * EPI$Distance

EPI$THREAT <- calibrate(EPI$threat, type = "crisp", thresholds = 10000000, include = TRUE)
EPI$THREAT

EPI$SALCR <- calibrate(EPI$Salience, type = "crisp", thresholds = 100, include = TRUE)
EPI$SALCR

EPI$USE <- calibrate(EPI$USeco, type ="crisp", thresholds = 1, include = TRUE)
EPI$USE

EPI$GRAD <- calibrate(EPI$Gradualism, type = "crisp", thresholds = 1, include = TRUE)
EPI$GRAD

EPI$FAT <- calibrate(EPI$Deaths, type = "crisp", thresholds = 1, include = TRUE)

EPI$CAP <- calibrate(EPI$Capabilities, type = "crisp", thresholds = 200, include = TRUE)


### Measure THREAT and CAP Ukraine3 = 1  

EPI$THREAT <- c(0, 0, 0, 1, 0, 1, 0, 1, 1, 0, 1, 0, 0, 0, 0, 1, 0, 0, 0)
EPI$THREAT

EPI$CAP <- c(0, 0, 0, 1, 0, 1, 0, 1, 1, 0, 1, 1, 0, 0, 0, 1, 0, 0, 0)
EPI$CAP


### save crips dataset on design of EU sanctions episodes 

DesEPI <- subset(EPI, select = c("Observations", "Country", "Year",   
                                 "ECONCR", "THREAT", "SALCR", "GRAD", "FAT", "CAP", "USE"))

write.csv2(DesEPI, file = "sancionepisodedesign.csv")
dir()
DesEPI <- as.data.frame(DesEPI)

View(DesEPI)


### necessary conditions 

DesEPI <- as.data.frame(DesEPI)

### Table 1 online appendix

nconds <- subset(DesEPI, select = c("CAP", "FAT", 
                                    "USE", "SALCR"))
pof(nconds, "ECONCR", DesEPI, relation = "nec")

nconds <- subset(DesEPI, select = c("CAP", "FAT", 
                                    "USE", "SALCR"))
pof(1-nconds, "ECONCR", DesEPI, relation = "nec")

###

nconds <- subset(DesEPI, select = c("THREAT", "FAT", 
                                    "USE", "SALCR"))
pof(nconds, "ECONCR", DesEPI, relation = "nec")

nconds <- subset(DesEPI, select = c("THREAT", "FAT", 
                                    "USE", "SALCR"))
pof(1-nconds, "ECONCR", DesEPI, relation = "nec")


nconds <- subset(DesEPI, select = c("CAP", "FAT", 
                                    "USE", "SALCR", "GRAD"))
pof(nconds, "ECONCR", DesEPI, relation = "nec")

nconds <- subset(DesEPI, select = c("CAP", "FAT", 
                                    "USE", "SALCR", "GRAD"))
pof(1-nconds, "ECONCR", DesEPI, relation = "nec")


### sufficient conditions

TTcs <- truthTable(DesEPI, outcome = "ECONCR", conditions = "CAP, USE, FAT, SALCR",
                   complete = FALSE, show.cases = TRUE, 
                   sort.by = c("incl", "n"), n.cut = 1)

### Table 3 online appendix 

TTcs

### 

SOLcs <- minimize(TTcs, outcome = "ECONCR",include = "1", row.dom = FALSE,
                  details = TRUE, show.cases = TRUE, use.tilde = TRUE,
                  all.sol = TRUE)

### Table 4 online appendix 

SOLcs

###

TTps <- truthTable(DesEPI, outcome = "ECONCR", conditions = "CAP, USE, FAT, SALCR",
                   complete = TRUE, show.cases = TRUE, 
                   sort.by = c("incl", "n"), n.cut = 1)

SOLps <- minimize(TTps, outcome = "ECONCR", include = "1, ?", row.dom = TRUE,
                  details = TRUE, show.cases = TRUE, use.tilde = TRUE)

### Table 6 online appendix 

SOLps

###

SOLis <- minimize(TTcs, include = "?", details=TRUE, show.cases=TRUE,   dir.exp = "1, 1, 1, 1")

### Table 5 online appendix

SOLis

###

TTcs <- truthTable(DesEPI, outcome = "ECONCR", conditions = "THREAT, USE, FAT, SALCR",
                   complete = FALSE, show.cases = TRUE, 
                   sort.by = c("incl", "n"), n.cut = 1)

TTcs

SOLcs <- minimize(TTcs, outcome = "ECONCR",include = "1", row.dom = FALSE,
                  details = TRUE, show.cases = TRUE, use.tilde = TRUE,
                  all.sol = TRUE)
SOLcs 


TTps <- truthTable(DesEPI, outcome = "ECONCR", conditions = "THREAT, USE, FAT, SALCR",
                   complete = TRUE, show.cases = TRUE, 
                   sort.by = c("incl", "n"), n.cut = 1)

SOLps <- minimize(TTps, outcome = "ECONCR", include = "1, ?", row.dom = TRUE,
                  details = TRUE, show.cases = TRUE, use.tilde = TRUE)
SOLps 

SOLis <- minimize(TTcs, include = "?", details=TRUE, show.cases=TRUE,   dir.exp = "1, 1, 1, 1")
SOLis


TTcs <- truthTable(DesEPI, outcome = "ECONCR", conditions = "GRAD, CAP, USE, FAT, SALCR",
                   complete = FALSE, show.cases = TRUE, 
                   sort.by = c("incl", "n"), n.cut = 1)

TTcs

SOLcs <- minimize(TTcs, outcome = "ECONCR",include = "1", row.dom = FALSE,
                  details = TRUE, show.cases = TRUE, use.tilde = TRUE,
                  all.sol = TRUE)
SOLcs 


TTps <- truthTable(DesEPI, outcome = "ECONCR", conditions = "GRAD, CAP, USE, FAT, SALCR",
                   complete = TRUE, show.cases = TRUE, 
                   sort.by = c("incl", "n"), n.cut = 1)

SOLps <- minimize(TTps, outcome = "ECONCR", include = "1, ?", row.dom = TRUE,
                  details = TRUE, show.cases = TRUE, use.tilde = TRUE)
SOLps 

SOLis <- minimize(TTcs, include = "?", details=TRUE, show.cases=TRUE,   dir.exp = "1, 1, 1, 1, 1")
SOLis


### necessary conditions for the absence of economic sanctions 

nconds <- subset(DesEPI, select = c("CAP", "FAT", 
                                    "USE", "SALCR"))
pof(nconds, "~ECONCR", DesEPI, relation = "nec")

nconds <- subset(DesEPI, select = c("CAP", "FAT", 
                                    "USE", "SALCR"))
pof(1-nconds, "~ECONCR", DesEPI, relation = "nec")


### sufficient conditions for the absence of economic sanctions

TTcs <- truthTable(DesEPI, outcome = "~ECONCR", conditions = "CAP, FAT, SALCR, USE",
                   complete = FALSE, show.cases = TRUE, 
                   sort.by = c("incl", "n"), n.cut = 1)

TTcs

SOLcs <- minimize(TTcs, outcome = "~ECONCR",include = "1", row.dom = FALSE,
                  details = TRUE, show.cases = TRUE, use.tilde = TRUE,
                  all.sol = TRUE)
SOLcs 
