# Supplementary material for: How to sanction international wrongdoing? The design of EU restrictive measures
Source: Rev Int Organ. 2022 Feb 24;18(1):61–85. doi: 10.1007/s11558-022-09458-0 (PMC9800347; doi:10.1007/s11558-022-09458-0)
Supplement: Supplementary file 3 — (XLSX 12 kb) [file 11558_2022_9458_MOESM3_ESM.xlsx]

## Sheet: RAW DATA
Observations	Country	Year	Capabilities	Military	Distance	USeco	Salience	Gradualism	Deaths	IndividualSanc	TravelBan	TravBanPol	FinancialRestrictions	AssetFreeze	AssFreePol	SectoralSanc	SectorArms	SectorDualUse	SectorCommodities
Belarus	Belarus	2006	71	577.81	1684.01	0	31.75	1	0	1	1	1	0	1	1	1	1	1	0
Bosnia and Herzegovina	Bosnia and Herzegovina	2011	11	172.079	1361.97	0	10	0	0	1	1	0	0	1	0	0	0	0	0
Burundi	Burundi	2015	20	74.1232	6536.71	0	0	0	92	1	1	1	0	1	0	0	0	0	0
Egypt	Egypt	2011	469	3117	3269.83	0	43	0	0	1	0	0	0	1	1	0	0	0	0
Guinea	Guinea	2009	12	202	4871.54	0	2.5	0	0	1	1	1	0	1	1	1	1	1	0
Iran	Iran	2011	523	13221.6	4147.32	1	256.8	1	2	1	1	1	0	1	1	1	1	1	1
Moldova	Moldova	2010	6	18.8911	1862.22	0	0	0	0	1	1	0	0	0	0	0	0	0	0
Myanmar/Burma1	Myanmar/Burma	2013	406	3269.91	8480.36	0	3	0	19	0	0	0	0	0	0	1	1	1	0
Myanmar/Burma2	Myanmar/Burma	2018	406	3154.6	8480.36	0	122	1	11	1	1	1	0	1	1	1	1	1	1
Nicaragua	Nicaragua	2019	12	81.5939	8965.13	0	31	0	0	1	1	0	0	1	0	0	0	0	0
Russia	Russia	2014	956	71466.7	4134.45	1	0	1	2	1	0	0	1	0	0	1	1	1	1
Syria	Syria	2012	295	2494	3267.53	1	344.78	1	47758.2	1	1	1	1	1	1	1	1	1	1
Tunisia	Tunisia	2011	36	557.906	1667.85	0	10	0	0	1	0	0	0	1	1	0	0	0	0
Ukraine (Misappropriation of state funds)1	Ukraine (Misappropriation of state funds)	2014	130	3505.87	2333.5	0	0	0	887	1	0	0	0	1	1	0	0	0	0
Ukraine2	Ukraine	2014	130	3505.87	2333.5	0	0	0	887	1	1	1	0	1	1	0	0	0	0
Ukraine(Crimea and Sevastopol)3	Ukraine (Crimea and Sevastopol)	2014	130	3505.87	2333.5	1	0	0	887	1	0	0	1	0	0	1	0	0	1
Venezuela	Venezuela	2017	115	464.822	8105.04	1	42	0	0	1	1	0	0	1	0	1	1	1	1
Zimbabwe1	Zimbabwe	2004	29	191.594	8105.88	0	56	0	0	1	0	0	0	1	1	1	1	1	0
Zimbabwe2	Zimbabwe	2011	29	205.437	8105.88	0	28	0	0	1	1	1	0	0	0	0	0	0	0
